# Supplementary material for: COVID-19 among Czech Dentistry Students: Higher Vaccination and Lower Prevalence Compared to General Population Counterparts
Source: Vaccines (Basel). 2022 Nov 14;10(11):1927. doi: 10.3390/vaccines10111927 (PMC9695306; doi:10.3390/vaccines10111927)
Supplement: Supplementary file 1 [file vaccines-10-01927-s001.zip]

Archive with 1 entries (1 files):
- vaccines-1999215-supplementary.pdf
